# Supplementary material for: Characterization of the Intramolecular Interactions and Regulatory Mechanisms of the Scaffold Protein Tks4
Source: Int J Mol Sci. 2021 Jul 28;22(15):8103. doi: 10.3390/ijms22158103 (PMC8348221; doi:10.3390/ijms22158103)
Supplement: Supplementary file 1 [file ijms-22-08103-s001.zip]

Archive with 1 entries (1 files):
- ijms-1296800-supplementary.pdf
